# Supplementary material for: Aging of a Poly(vinyl acetate)-Based White Glue and Its Durability in Contemporary Artworks
Source: Polymers (Basel). 2024 Jun 15;16(12):1712. doi: 10.3390/polym16121712 (PMC11207482; doi:10.3390/polym16121712)
Supplement: Supplementary file 1 [file polymers-16-01712-s001.zip]

Archive with 1 entries (1 files):
- polymers-2916911-supplementary.pdf
